# Supplementary material for: Distal chromosome 1q aberrations and initial response to ibrutinib in central nervous system relapsed mantle cell lymphoma
Source: Leuk Res Rep. 2021 Jun 1;15:100255. doi: 10.1016/j.lrr.2021.100255 (PMC8190481; doi:10.1016/j.lrr.2021.100255)
Supplement: Supplementary file 5 [file mmc5.zip]

Archive with 1 entries (1 files):
- Pt2_RelapseMarrow.somatic.filtered.vcf
